# Supplementary material for: Super Divya, an Interactive Digital Storytelling Instructional Comic Series to Sustain Facilitation Skills of Labor and Delivery Nurse Mentors in Bihar, India—A Pilot Study
Source: Int J Environ Res Public Health. 2022 Feb 25;19(5):2675. doi: 10.3390/ijerph19052675 (PMC8910046; doi:10.3390/ijerph19052675)
Supplement: Supplementary file 1 [file ijerph-19-02675-s001.zip]

Archive with 1 entries (1 files):
- ijerph-1569256-supplementary.pdf
